# Supplementary material for: Metabolic and Gut Microbiome Responses to Paraquat Exposure in Apis mellifera Under Laboratory Conditions
Source: Insects. 2026 Jun 15;17(6):632. doi: 10.3390/insects17060632 (PMC13299595; doi:10.3390/insects17060632)
Supplement: Supplementary file 1 [file insects-17-00632-s001.zip]

Archive with 1 entries (1 files):
- insects-4260832-supplementary.pdf
